# Supplementary material for: Profiling Cannabinoid Contents and Expression Levels of Corresponding Biosynthetic Genes in Commercial Cannabis (Cannabis sativa L.) Cultivars
Source: Plants (Basel). 2022 Nov 14;11(22):3088. doi: 10.3390/plants11223088 (PMC9697443; doi:10.3390/plants11223088)
Supplement: Supplementary file 1 [file plants-11-03088-s001.zip]

Archive with 1 entries (1 files):
- plants-2023058-supplementary.pdf
